# Supplementary material for: High Free IgE and Mast Cell Activation in Long COVID: Mechanisms of Persistent Immune Dysregulation
Source: Life (Basel). 2025 Oct 1;15(10):1538. doi: 10.3390/life15101538 (PMC12565182; doi:10.3390/life15101538)
Supplement: Supplementary file 1 [file life-15-01538-s001.zip]

Archive with 1 entries (1 files):
- life-3873492-supplementary.pdf
